# Supplementary material for: Repetitive Cerulein-Induced Chronic Pancreatitis in Growing Pigs—A Pilot Study
Source: Int J Mol Sci. 2023 Apr 23;24(9):7715. doi: 10.3390/ijms24097715 (PMC10177971; doi:10.3390/ijms24097715)
Supplement: Supplementary file 1 [file ijms-24-07715-s001.zip]

Archive with 1 entries (1 files):
- ijms-2314783-supplementary.pdf
